# Supplementary material for: Intrinsic Shapes of Empathy: Functional Brain Network Topology Encodes Intersubjective Experience and Awareness Traits
Source: Brain Sci. 2022 Apr 5;12(4):477. doi: 10.3390/brainsci12040477 (PMC9024660; doi:10.3390/brainsci12040477)
Supplement: Supplementary file 1 [file brainsci-12-00477-s001.zip]

Archive with 1 entries (1 files):
- brainsci-1650311-supplementary.pdf
